# Supplementary material for: Sentence Repetition Tasks to Detect and Prevent Language Difficulties: A Scoping Review
Source: Children (Basel). 2021 Jul 5;8(7):578. doi: 10.3390/children8070578 (PMC8305617; doi:10.3390/children8070578)
Supplement: Supplementary file 1 [file children-08-00578-s001.zip]

Archive with 1 entries (1 files):
- children-1263256-supplementary.csv
