# Supplementary material for: Sentence Repetition Tasks to Detect and Prevent Language Difficulties: A Scoping Review
Source: Children (Basel). 2021 Jul 5;8(7):578. doi: 10.3390/children8070578 (PMC8305617; doi:10.3390/children8070578)
Supplement: Supplementary file 1 [file children-08-00578-s001.zip › children-1263256-supplementary.csv]

YEAR	REFERENCE	TITLE	JOURNAL	MONOLINGUAL/ BILINGUAL	LANGUAGES STUDIED	SAMPLE	NON-TYPICAL SAMPLE	N (TOTAL)	AGE RANGE (years;months)	TYPE OF TASK	TASK EMPLOYED	Nº SENTENCES	AIM OF THE SRT
2021	Maher, Z. K.,Erskine, M. E., Byrd, A. S, Harring, J. R. & Edwards, J. R. (2021)	African American English and Early Literacy: A Comparison of Approaches to Quantifying Nonmainstream Dialect Use.	Journal of Speech, Language, and Hearing Research	Monolingual	African American English (dialects)	TD		475	5;8 to 7;2	Battery	Dialect Assessment Battery (Craig, 2014)	12	Language assessment
2021	Andreou, M., Tsimpli, I. M., Masoura, E., & Agathopoulou, E. (2021)	Cognitive Mechanisms of Monolingual and Bilingual Children in Monoliterate Educational Settings: Evidence From Sentence Repetition	Frontiers in Psychology	Both	Greek; Albanian-Greek	TD		70	8 to 12	Adapted	Greek LITMUS SR (Chondrogianni et al., 2013)	32	Language and Cognitive assessment
2021	Polisenká, K., ; Chiat, S., Szewczyk, J. & Twomey, K. E. (2021)	Effects of semantic plausibility, syntactic complexity and n-gram frequency on children's sentence repetition.	Journal of Child Language	Monolingual	English	TD		50	4;0 to 12;0	Original		36	Language and Cognitive assessment
2021	Quirk, E. (2021)	Interspeaker code-switching use in school-aged bilinguals and its relation with affective factors and language proficiency.	Applied Psycholinguistics	Bilingual	French; English	TD		30	5 to 8	Adapted	French LITMUS-SR	30	Language assessment
2021	Pagliarini, E., Reyess, M. A., Guasti, M. T., Crain, S. & Gavarró, A. (2021)	Negative sentences with disjunction in child Catalan. Language Acquisition, 1-13.	Language Acquisition	Monolingual	Catalan	TD		56	4;6 to 6;1	Not original	Sentence repetition task (Gavarró, 2017)	56	Language assessment
2021	Friesen, D. C., Edwards, K. & Lamoureux, C. (2021)	Predictors of verbal fluency performance in monolingual and bilingual children: The interactive role of English receptive vocabulary and fluid intelligence. Journal of Communication Disorders, 89, 106074.	Journal of Communication Disorders	Both	English; other languages (14)	TD		94	9 to 10 & 11 to 12	Not original	Redmond (2005)	16	Cognitive assessment
2021	Smolík, F. & Matiasovitsová, K. (2021)	Sentence Imitation With Masked Morphemes in Czech: Memory, Morpheme Frequency, and Morphological Richness. Journal of Speech, Language, and Hearing Research, 64(1), 105-120.	Journal of Speech, Language, and Hearing Research	Monolingual	Czech	Both	LI	34	3;8 to 7;6	Not original	Sentence Repetition Test (Lukács et al. 2009)	105	Language and Cognitive assessment
2020	Bravo, N.; Lázaro, M.; Mariscal, S. (2020)	A sentence repetition task for early Language assessment in Spanish	The Spanish Journal of Psychology	Monolingual	Spanish	TD		130	2 to 4	Original		33	Language assessment
2020	Gale, R.; Dolata, J.; Prud'hommeaux, E.; van Santen, J.; Asgari, M. (2020)	Automatic Assessment of Language Ability in Children with and without Typical Development.	Annual International Conference of the IEEE Engineering in Medicine and Biology Society. IEEE Engineering in Medicine and Biology Society. Annual International Conference	Monolingual	English	Both	ADHD; ASD; LI	104	6	Original		32	Language assessment
2020	Magimairaj, B.M.; Nagaraj, N.K.; Sergeev, A.V.& Benafield, N.J. (2020)	Comparison of Auditory, Language, Memory, and Attention Abilities in Children With and Without Listening Difficulties.	American Journal of Audiology	Monolingual	English	Both	Listening difficulties	52	7 to 11	Battery	CELF–Fifth Edition		Cognitive assessment
2020	Pham, G. & Ebert, K.D. (2020)	Diagnostic Accuracy of Sentence Repetition and Nonword Repetition for Developmental Language Disorder in Vietnamese.	Journal of Speech, Language, and Hearing Research	Monolingual	Vietnamese	Both	DLD	104	5;2 to 6;2	Original	Following Marinis and Armon-Lotem (2015)	30	Clinical marker for DLD
2020	Silleresi, S.; Prévost, P.; Zebib, R.; Bonnet?Brilhault, F.; Conte, D. & Tuller, L. (2020)	Identifying language and cognitive profiles in children with ASD via a cluster analysis exploration: Implications for the new ICD?11	Autism Research	Both	French	NTD	ASD	51	6 to 12	Not original	de Almeida et al (2017)	30	Language and Cognitive assessment
2020	Bedore, L.M.; Peña, E.D.; Fiestas, C. & Lugo-Neris, M.J. (2020)	Language and Literacy Together: Supporting Grammatical Development in Dual Language Learners With Risk for Language and Learning Difficulties.	Language, Speech & Hearing Services in Schools	Bilingual	English; Spanish	NTD	Risk of language difficulties	21	6;4 to 7;7	Battery	BESOS Test	10	Language assessment
2020	Antonijevic-Elliott, S.; Lyons, R.; O' Malley, M.P.; Meir, N.; Haman, E.; Banasik, N.; Carroll, C.; McMenamin, R.; Rodden, M.& Fitzmaurice, Y. (2020)	Language assessment of monolingual and multilingual children using non-word and sentence repetition tasks.	Clinical Linguistics & Phonetics	Both	English; Polish; Russian	TD		88	5;6 to 7;9	Adapted	English: School-Age Sentence Imitation Test-E32’ (Marinis, Chiat, Armon-Lotem, Piper, & Roy, 2011) /Polish: Banasik, Haman, & Smoczy?ska, 2012)	24 English / 68 Polish	Language assessment
2020	Hamann, C.; Chilla, S.; Abed Ibrahim, L.; Fekete, I. (2020)	Language assessment tools for Arabic-speaking heritage and refugee children in Germany.	Applied Psycholinguistics	Bilingual	Arabic L1; German L2	TD		54	6;0 to 12;9	Adapted	German LITMUS SRT (Hamann et al, 2013); Arabic LITMUS SRT (Henry et al, in press)	45 German / 36 Arabic	Language assessment
2020	Bogliotti, C., Aksen, H., & Isel, F. (2020)	Language experience in LSF development: Behavioral evidence from a sentence repetition task	PLoS ONE	Monolingual	French	NTD	SLI	62	6;8 to 12;8	Original		20	Language assessment
2020	Ebert, K. D., Ochoa-Lubinoff, C., & Holmes, M. P. (2020)	Screening school-age children for developmental language disorder in primary care.	International Journal of Speech-Language Pathology	Monolingual	English	TD		66	6;0 to 8;11	Not original	Redmond (2005)	10	Clinical marker for DLD
2020	Scheidnes, M. (2020)	Sentence repetition and non-word repetition in early total French immersion.	Applied Psycholinguistics	Both	English-French Bilinguals; French L2 in Canada	TD		33	6;04 to 7;05	Not original	LITMUS-SR-French (Prévost, Tuller, & Zebib, 2012)	30	Language assessment
2020	Matov, J., Mensah, F., Cook, F., Reilly, S., & Dowell, R. (2020)	The development and validation of the Short Language Measure (SLaM): A brief measure of general language ability for children in their first year at school.	International Journal of Language & Communication Disorders	Monolingual	English	Both	Low language ability	181	5;1 to 6;07	Original		70 & 20	Language assessment and as Clinical marker for Low Language ability
2019	Méndez,L, I. & Simon-Cereijido, G. (2019)	A view of the lexical-grammatical link in young Latinos with specific language impairment using language-specific and conceptual measures	Journal of Speech, Language, and Hearing Research	Bilingual	Spanish; English (American)	NTD	SLI	74	3;9 to 4;10	Original & Not original	English original; Spanish not original (Simon-Cereijido, 2018)	21 English / 21 Spanish	Language assessment
2019	Aguilar-Mediavilla, E., Buil-Legaz, L., López-Penadés, R., Sánchez-Azanza, V. & Adrover-Roig, D. (2019)	Academic outcomes in bilingual children with developmental language disorder: A longitudinal study	Frontiers in Psychology	Bilingual	Spanish; Catalan	Both	DLD	28	6 to 12	Battery	NEPSY		Language assessment
2019	Wang, J., Quach, J., Sung, V., Carew, P., Edwards, B., Grobler, A., ... & Wake, M. (2019)	Academic, behavioural and quality of life outcomes of slight to mild hearing loss in late childhood: a population-based study.	Archives of Disease in Childhood	Monolingual	English (Australian)	Both	Slight and Mild Hearing Loss	1483	11 to 12	Battery	CELF (Australian version)	32	Language assessment
2019	Leonard, L.B., Deevy, P., Karpicke, J. D., Christ, S., Weber, C., Kueser, J.B. & Haebig, E. (2019)	Adjective learning in young typically developing children and children with developmental language disorder: A retrieval-based approach.	Journal of Speech, Language, and Hearing Research	Monolingual	English (American)	Both	DLD	27	4;4 to 5;9	Original		18	Other
2019	Hong,T., Wang,J., Zhang,L., Zhang, Y., Shu, H. & Li,P. (2019)	Age-sensitive associations of segmental and suprasegmental perception with sentence-level language skills in Mandarin-speaking children with cochlear implants	Research in developmental disabilities	Monolingual	Mandarin	Both	Hearing impairment and cochlear implants	113	4;7 to 21;7	Original		10	Language assessment
2019	Særvold,T.K., Hide,Ø., Feragen,K. B. & Aukner, R. (2019)	Associations Between Hypernasality, Intelligibility, and Language and Reading Skills in 10-Year-Old Children With a Palatal Cleft	Cleft Palate-Craniofacial Journal	Monolingual	Swedish	NTD	Cleft palate	123	10	Battery	Language 6-16	16	Language assessment
2019	Wood, C. & Hoge, R. (2019)	Average change in sentence repetition by Spanish-English speaking children: Kindergarten to first grade	International Journal of Bilingual Education and Bilingualism	Bilingual	Spanish; English (American)	TD		25	5;8 to 6;4	Battery	BESA (Bilingual English-Spanish Assessment)	33 English / 37 Spanish	Language assessment
2019	Korat, O., Graister, T. & Altman, C. (2019)	Contribution of reading an e-book with a dictionary to word learning: Comparison between kindergartners with and without SLI	Journal of communication disorders	Monolingual	Hebrew	Both	SLI	40	4;0 to 5;11	Adapted	Katzenberger (2009) & Goralnik (1995)	11	Language assessment
2019	Snowling, M. J., Nash, H. M., Gooch, D. C., Hayiou?Thomas, M. E., Hulme, C., & Wellcome Language and Reading Project Team. (2019).	Developmental outcomes for children at high risk of dyslexia and children with developmental language disorder	Child Development	Monolingual	English	Both	Family-risk for dyslexia (FR), preschoool anguage impairment (LI) FR+LI , TD, DLD.	234	3;3 to 8;0	Battery	Sentence Imitation Test (SIT-16) (Seeff-Gabriel, Chiat & Roy, 2008)	20	Language assessment
2019	Redmond, S.M., Ash, A. C.., Christopulos, T. T. & Pfaff, T. (2019)	Diagnostic accuracy of sentence recall and past tense measures for identifying children's language impairments	Journal of Speech, Language, and Hearing Research	Monolingual	English (American)	NTD	LI	251	5;1 to 9;9	Not original	Redmond (2005)	16	Clinical marker for DLD
2019	Patrucco-Nanchen, T., Friend, M., Poulin-Dubois, D., Zesiger, P. (2019)	Do early lexical skills predict language outcome at 3 years? A longitudinal study of French-speaking children	Infant Behavior & Development	Monolingual	French	TD		49	3	Adapted	Deescovi & Caselli (2007)	27	Language assessment
2019	Svirko, E., Gabbott, E., Badger, J. & Mellanby, J. (2019)	Does acquisition of hypothetical conditional sentences contribute to understanding the principles of scientific enquiry?	Cognitive Development	Monolingual	English	TD		98	8 to 9	Original		12	Other
2019	Lam, E., van Steenbrugge, W., Kapadia, S. & Lind, C. (2019)	Frequency discrimination and non-lexical reading in children with auditory processing disorders: A preliminary study	Speech, Language and Hearing	Monolingual	English (Australian)	Both	Auditory Processing Disorders (APD)	16	7;5 to 10;2	Not original	Sentence Recall (Spreen & Benton, 1977)		Language assessment
2019	Smith ,J., Wang, J., Grobler, A.C., Lange, K., Clifford, S.A. & Wake, M. (2019)	Hearing, speech reception, vocabulary and language: population epidemiology and concordance in Australian children aged 11 to 12 years and their parents. BMJ open, 9, 85-94.	BMJ open	Monolingual	English (Australian)	TD		1516	10 to 12	Battery	CELF-4 (Australian version)		Language assessment
2019	Jacobson, P. F. & Thompson Miller,S. (2019)	Identifying risk for language impairment in children from linguistically diverse low-income schools	International Journal of Speech-Language Pathology	Monolingual	English	NTD	LI	64	6;0 to 7;0	Battery	CELF-4		Language assessment
2019	Kambanaros, M., Christou, N. & Grohmann, K. K. (2019)	Interpretation of compound words by Greek-speaking children with autism spectrum disorder plus language impairment (ASDâ€“LI)	Clinical Linguistics & Phonetics	Monolingual	Greek	Both	ASD; LI	8	5;11 to 8;9	Adapted	Cypriot Greek LITMUS–SR	48	Language assessment
2019	Meir,N. & Novogrodsky, R. (2019)	Prerequisites of third-person pronoun use in monolingual and bilingual children with autism and typical language development	Frontiers in Psychology	Both	Hebrew; Russian	Both	ASD	85	4 to 9	Adapted	Hebrew LITMUS SRT_short version	30	Language assessment
2019	Fitton, L., Hoge, R., Petscher, Y. & Wood, C. (2019)	Psychometric evaluation of the bilingual Englishâ€“Spanish assessment sentence repetition task for clinical decision making	Journal of Speech, Language, and Hearing Research	Bilingual	Spanish; English (American)	TD		291	4;0 to 6;11	Battery	BESA (Bilingual English-Spanish Assessment)	33 English; 37 Spanish	Other
2019	Keilmann, A., Friese,B. & Hoffmann,V. (2019)	Receptive and productive speech and language abilities in hearing-impaired children with German as a second language	Int.J.Pediatr.Otorhinolaryngol.	Both	German; other L1	NTD	Hearing impairment	125	3;0 to 10;11	Battery	NP		Language assessment
2019	Vang Christensen, R. (2019)	Sentence Repetition: A Clinical marker for Developmental Language Disorder in Danish.	Journal of Speech, Language, and Hearing Research	Monolingual	Danish	Both	DLD	114	5;3 to 14;1	Adapted	Danish LITMUS-SR	36	Clinical marker for DLD
2019	Chondrogianni, V. & Kwon, H. (2019)	The development of English tense and agreement morphology in Welshâ€“English bilingual children with and without specific language impairment	Applied Psycholinguistics	Bilingual	Welsh; English	NTD	SLI	52	4 to 9	Adapted	Welsh LITMUS-SR	42	Language assessment
2019	Blything, L.P. & Cain, K. (2019)	The role of memory and language ability in children's production of two-clause sentences containing before and after	Journal of experimental child psychology	Monolingual	English	TD		67	3 to 6	Original		64	Other
2019	Abed Ibrahim,L. & Fekete, I. (2019)	What machine learning can tell us about the role of language dominance in the diagnostic accuracy of German LITMUS non-word and sentence repetition tasks	Frontiers in psychology	Both	German; other languages (Arabic, Portuguese, Turkish)	Both	SLI	77	5;6 to 9;1	Adapted	German LITMUS-SR	45	Language assessment and as Clinical marker for SLI
2019	O'Neill, H., Murphy, C.A. & Chiat,S. (2019)	What our hands tell us: A two-year follow-up investigating outcomes in subgroups of children with language delay	Journal of Speech, Language, and Hearing Research	Monolingual	English	NTD	Expressive language delay (ELD) or receptive/expressive language delay (R/ELD)	22	2 to 5	Battery	Early Repetition Battery (Seef-Gabriel, Chiat & Roy, 2008)	25	Language assessment
2019	Ladany, E. & Lukács, L. (2019).	Word retrieval difficulties and cognitive control in specific language impairment	Journal of Speech, Language, and Hearing Research	Monolingual	Hungarian	Both	SLI	54	8	Not original	The Hungarian Sentence Repetition Test (Kas and Lukacs, unpublished)		Language assessment
2019	Cockcroft,K. & Milligan, R. (2019)	Working memory structure in atypical development: HIV-infected and HIV-exposed, uninfected school beginners	Developmental Neuropsycholy	Bilingual	Mother Tongue; English (South Africa)	Both	HIV-infected and HIV-exposed	273	6 to 8	Not original	Redmond (2005)	16	Language and Cognitive assessment
2018	Sukenik, N., & Friedmann, N. (2018)	ASD Is Not DLI: individuals with autism and individuals with syntactic DLI show similar performance level in syntactic tasks, but different error patterns	Frontiers in Psychology	Monolingual	Hebrew	Both	ASD	277	5;0 to 18;0	Adapted	PETEL, Friedmann (2000)	NP	Language assessment
2018	Magimairaj, B. M., Nagaraj, N. K., & Benafield, N. J. (2018)	Children's speech perception in noise: Evidence for dissociation from language and working memory	Journal of Speech, Language, and Hearing Research	Monolingual	English	TD		83	7;0 to 11;0	Battery	BKBSIN - Bamford–Kowal–Bench Speech-in-Noise Test		Language assessment
2018	Gósy, M., Huntley Bahr, R., Gyarmathy, D., & Beke, A. (2018)	Dichotic listening and sentence repetition performance in children with reading difficulties	Clinical linguistics & phonetics	Monolingual	Hungarian	Both	Reading difficulties	180	8;4, 9;5, & 10;6	Original		20	Clinical marker for reading difficulties
2018	Sterling, A. (2018)	Grammar in boys with idiopathic autism spectrum disorder and boys with fragile X syndrome plus autism spectrum disorder	Journal of Speech, Language, and Hearing Research	Monolingual	English	NTD	ASD, Fragil X (FX) and ASD+FX	37	12;0 to 13;0	Adapted	Hoover et al. (2012)	30	Language assessment
2018	Cai, T., McPherson, B., Li, C., & Yang, F. (2018)	Hearing loss in children with otitis media with effusion: Actual and simulated effects on speech perception	Ear and hearing	Monolingual	Mandarin	Both	Children with otitis media with effusion (OME	82	8;3 to 8;9	Battery	Mandarin Hearing in Noise Test		Other
2018	Fleckstein, A., Prévost, P., Tuller, L., Sizaret, E., & Zebib, R. (2018)	How to identify SLI in bilingual children: A study on sentence repetition in French	Language Acquisition	Both	French; Arabic; English	Both	SLI	50	5;0 to 8;0	Adapted	French LITMUS-SR-FR	NP	Clinical marker for SLI
2018	Tuller, L., Hamann, C., Chilla, S., Ferré, S., Morin, E., Prevost, P., ... & Zebib, R. (2018).	Identifying language impairment in bilingual children in France and in Germany	International journal of language & communication disorders	Bilingual	Arabic; Portuguese; Turkish; French; German	Both	SLI	151	5;0 to 9;0	Adapted	LITMUS-SR	NP	Clinical marker for SLI
2018	Matov, J., Mensah, F., Cook, F., & Reilly, S. (2018)	Investigation of the language tasks to include in a short?language measure for children in the early school years	International journal of language & communication disorders	Monolingual	English	TD		2212	5;0 & 7;0	Battery	CELF-4		Language assessment
2018	Aguado, G., Ripoll, J. C., Tapia, M. M., & Gibson, M. (2018)	Marcadores del trastorno específico del lenguaje en español: comparación entre la repetición de oraciones y la repetición de pseudopalabras	Revista de Logopedia, Foniatría y Audiología	Monolingual	Spanish	Both	SLI; Speech sound disorder	85	5;0 to 7;0	Battery	CELF-4		Clinical marker for SLI & Speech Sound Disorder
2018	Meir, N. (2018)	Morpho-syntactic abilities of unbalanced bilingual children: A closer look at the weaker language	Frontiers in Psychology	Bilingual	Russian; Hebrew	Both	Biliguals with SLI	119	5;5 to 6;5	Adapted	LITMUS-SR based on Marinis and Armon-Lotem (2015)	NP	Clinical marker for SLI
2018	Novogrodsky, R., Meir, N., & Michael, R. (2018)	Morphosyntactic abilities of toddlers with hearing impairment and normal hearing: evidence from a sentence?repetition task	International journal of language & communication disorders	Monolingual	Hebrew	Both	Hearing impairment	54	1;10 to 3;3	Original		54	Language assessment
2018	McIlraith, A. L., & Language and Reading Research Consortium. (2018)	Predicting word reading ability: a quantile regression study	Journal of Research in Reading	Monolingual	English	TD		293	3;0 to 5;0	Adapted	CELF-4	NP	Language assessment
2018	Taliancich-Klinger, C. L., Bedore, L. M., & Peña, E. D. (2018)	Preposition accuracy on a sentence repetition task in school age Spanish–English bilinguals	Journal of Child Language	Bilingual	Spanish; English	TD		148	7;0 to 9;11	Adapted	BESA: Bilingual English Spanish Assessment Middle Extension (Peña, Bedore, Gutierrez-Clellen, Iglesias & Goldstein, in development). He encontrado esto: Peña, E. D., Gutiérrez-Clellen, V. F., Iglesias, A., Goldstein, B. A., & Bedore, L. M. (2018). Bilingual English Spanish Assessment (BESA). Baltimore, MD: Brookes.	NP	Other
2018	Balilah, A. M. (2018)	Sentence Recall and Single Word Reading in Monolingual Children and Same-Age English Language Learners With and Without Parental Concerns About Language Development	Canadian journal of speech-language pathology & audiology	Both	English; English language learners	Both	DLD	1253	6;0 to 9;11	Not original	Redmond (2005)	NP	Clinical marker for DLD
2018	Sjögreen, L., Mårtensson, Å., & Ekström, A. B. (2018)	Speech characteristics in the congenital and childhood?onset forms of myotonic dystrophy type 1	International journal of language & communication disorders	Monolingual	Swedish	Both	Myotonic dystrophy type 1 (DM1)	50	7;0 to 29;0	Battery	SVANTE (Lohmander et al., 2017)		Language assessment
2018	Chondrogianni, V., & John, N. (2018)	Tense and plural formation in Welsh–English bilingual children with and without language impairment.	International journal of language & communication disorders	Bilingual	Welsh; English	Both	SLI	28	4 to 7	Original		NP	Language assessment
2018	Nag, S., Snowling, M. J., & Mirkovi?, J. (2018)	The role of language production mechanisms in children's sentence repetition: Evidence from an inflectionally rich language	Applied Psycholinguistics	Monolingual	Kannada	TD		135	5;0 to 8;0	Original		25	Other
2018	Simon-Cereijido, G., & Méndez, L. I. (2018)	Using language-specific and bilingual measures to explore lexical–grammatical links in young latino dual-language learners	Language, speech, and hearing services in schools	Bilingual	Spanish; English	TD		61	3;11 to 4;10	Original		21	Language assessment
2017	Gavarró, A. (2017)	A sentence repetition task for Catalan-speaking typically-developing children and children with specific language impairment	Frontiers in Psychology	Bilingual	Catalan; Spanish	Both	SLI	35	6 to 17;4	Adapted	Catalan LITMUS SR	56	Clinical marker for SLI
2017	Frizelle, P., O'Neil, C, & Bishop, D. V. (2017)	Assessing understanding of relative clauses: a comparison of multiple-choice comprehension versus sentence repetition.	Journal of Child Language	Monolingual	English	TD		33	5 to 6;06	Original	Based on Diessel and Tomasello (2000; 2005 and Frizelle and Fletcher (2014)	56	Language assessment
2017	Redmond, S. M., & Ash, A. C. (2017)	Associations Between the 2D:4D Proxy Biomarker for Prenatal Hormone Exposures and Symptoms of Developmental Language Disorder.	Journal of speech, language, and hearing research	Monolingual	English	Both	DLD	105	5;6 to 11	Not original	Redmond (2005)	16	Language assessment
2017	Oryadi-Zanjani, M. M., Vahab, M., Rahimi, Z., & Mayahi, A. (2017)	Audiovisual sentence repetition as a clinical criterion for auditory development in Persian-language children with hearing loss.	International journal of pediatric otorhinolaryngology	Monolingual	Persian	Both	Hearing loss	92	5 to 7	Not original	F. Hasanati, Z. Agharasouli, B.M. Bakhtiyari, M. Kamali (2011)	41	Language assessment
2017	Riches, N. G. (2017)	Complex sentence profiles in children with Specific Language Impairment: Are they really atypical?	Journal of Child Language	Monolingual	English	Both	SLI	55	4;0 to 7;3	Original		100	Other
2017	Gooch, D., Maydew, H., Sears, C., & Norbury, C. F. (2017)	Does a child’s language ability affect the correspondence between parent and teacher ratings of ADHD symptoms?	BMC Psychiatry	Monolingual	English	Both	ADHD	200	6;0	Not original	School-age sentence imitation test-E32 (SASIT-32) (Marinis et al., 2011)	32	Language assessment
2017	Graham, S., Courtney, L., Marinis, T., & Tonkyn, A. (2017)	Early language learning: The impact of teaching and teacher factors	Language Learning	Monolingual	French learners in England	TD		252	9;10 to 10;10	Adapted	Marinis & Armon-Lotem (2015)	18	Other
2017	Zamani, P., Ravanbakhsh, M., Weisi, F., Rashedi, V., Naderi, S., Hosseinzadeh, A., & Rezaei, M. (2017)	Effect(s) of language tasks on severity of disfluencies in preschool children with stuttering	Journal of Psycholinguistic Research	Monolingual	Persian	Both	Stuttering	112	4;9 to 5;1	NP	NP	30	Other
2017	Kirjavainen, M., Kidd, E., & Lieven, E. (2017)	How do language-specific characteristics affect the acquisition of different relative clause types? Evidence from Finnish.	Journal of Child Language	Monolingual	Finnish	TD		37	3;7 to 4;6	Original		32	Other
2017	Haman, E., Wodniecka, Z., Marecka, M., Szewczyk, J., Bia?ecka-Pikul, M., Otwinowska, A., ... & Fory?-Nogala, M. (2017)	How does L1 and L2 exposure impact L1 performance in bilingual children? Evidence from Polish-English migrants to the United Kingdom	Frontiers in Psychology	Both	English; Polish	TD		233	4 to 7;5	Adapted	Polish adaptations LITMUS-Srep (Banasik, Haman, and Smoczy?ska, 2012, unpublished)	68	Other
2017	Meir, N., & Armon-Lotem, S. (2017)	Independent and combined effects of socioeconomic status (SES) and bilingualism on children’s vocabulary and verbal short-term memory	Frontiers in Psychology	Both	Hebrew; Russian-Hebrew	TD		120	5;7 to 6;7	Not original	Hebrew LITMUS-SRep task (Meir et al., 2016)	56	Other
2017	Courtney, L., Graham, S., Tonkyn, A., & Marinis, T. (2017)	Individual differences in early language learning: A study of English learners of French	Applied Linguistics	Other	French L2	TD		254	9 to 10	Adapted	Chiat et al. (2013)	18	Other
2017	Norbury, C. F., Vamvakas, G.,Gooch, D., Baird, G., Charman, T., Simonoff, E.,Pickles, A.	Language growth in children with heterogeneous language disorders: A population study	Journal of Child Psychology and Psychiatry	Monolingual	English	Both	LD	529	5;11 to 7;11	Not original	School-age sentence imitation test-E32 (SASIT-32) (Marinis et al., 2011)	32	Language assessment
2017	Theodorou, E., Kambanaros, M., & Grohmann, K. K. (2017)	Sentence repetition as a tool for screening morphosyntactic abilities of bilectal children with SLI	Frontiers in Psychology	Monolingual	Cypriot Greek	Both	SLI	38	5 to 9	Original		24	Clinical marker for SLI
2017	Feragen, K. B., Særvold, T. K., Aukner, R., & Stock, N. M. (2017)	Speech, Language, and Reading in 10-Year-Olds With Cleft: Associations With Teasing, Satisfaction With Speech, and Psychological Adjustment.	The Cleft Palate-Craniofacial Journal	Monolingual	Norwegian	NTD	Cleft palate	170	10	Battery	Language 6-16 (Sprak 6-16; Ottem and Frost ? , 2010)		Language assessment
2017	Lohmander, A., Lundeborg, I., & Persson, C. (2017)	SVANTE – The Swedish Articulation and Nasality Test – Normative data and a minimum standard set for cross-linguistic comparison.	Clinical Linguistics & Phonetics	Both	Swedish; other languages	TD		443	3 to 19	Battery	Swedish Articulation and Nasality Test (SVANTE) (Lohmander et al., 2005, 2015)		Language assessment
2017	Brynskov, C., Eigsti, I. M., Jørgensen, M., Lemcke, S., Bohn, O. S., & Krøjgaard, P. (2017)	Syntax and Morphology in Danish-Speaking Children with Autism Spectrum Disorder.	Journal of Autism & Developmental Disorders	Monolingual	Danish	Both	ASD	42	4 to 6	Adapted	CELF Preschool–2; Wiig et al. (2004)	NP	Language assessment
2017	Ladanyi, E., Kas, B., & Lukács, Á. (2017)	The role of cognitive control in anaphor resolution in children with specific language impairment	Applied Psycholinguistics	Monolingual	Hungarian	Both	SLI	60	7 to 10	Not original	The Hungarian Sentence Repetition Test (Kas and Lukacs, unpublished)		Language assessment
2016	Kapantzoglou, M., Thompson, M. S., Gray, S., & Restrepo, M. A. (2016)	Assessing Measurement Invariance for Spanish Sentence Repetition and Morphology Elicitation Tasks.	Journal of Speech, Language, and Hearing Research	Monolingual	Spanish	Both	LI	307	5 to 7	Original		15	Other
2016	Armon?Lotem, S., & Meir, N. (2016)	Diagnostic accuracy of repetition tasks for the identification of specific language impairment (SLI) in bilingual children: Evidence from Russian and Hebrew	International Journal of Language & Communication Disorders	Both	Russian; Hebrew	Both	SLI	230	5;5 to 6;8	Adapted	Russian LITMUS-SR & Hebrew LITMUS-SR	56	Clinical marker for SLI
2016	Oudgenoeg-Paz, O., Volman, M. C., & Leseman, P. P. (2016)	First steps into language? Examining the specific longitudinal relations between walking, exploration and linguistic skills	Frontiers in Psychology	Both	Dutch	TD		31	3;5	Not original	Wilsenach (2006)	12	Language assessment
2016	Ladányi, E., & Lukács, Á. (2016)	Lexical conflict resolution in children with specific language impairment	Journal of Communication Disorders	Both	Hungarian	Both	SLI	26	7 to 9	Not original	The Hungarian Sentence Repetition Test (Kas and Lukacs, unpublished)		Language assessment
2016	Buil-Legaz, L., Aguilar-Mediavilla, E., & Adrover-Roig, D. (2016)	Longitudinal trajectories of the representation and access to phonological information in bilingual children with specific language impairment.	International Journal of Speech-Language Pathology	Bilingual	Spanish; Catalan	Both	SLI	37	6 to 12	Battery	NEPSY (Aguilar-Alonso & MorenoGonzález, 2012)	17	Language assessment
2016	Mari, G., Scorpecci, A., Reali, L., & D'Alatri, L. (2016)	Music identification skills of children with specific language impairment	International Journal of Language & Communication Disorders	Monolingual	Italian	Both	SLI	53	3 to 6	Not original	‘Test di Ripetizione di Frasi’; Zardini et al. 1985)	20	Language assessment
2016	Gagarina, N. (2016)	Narratives of Russian–German preschool and primary school bilinguals: Rasskaz and Erzaehlung	Applied Psycholinguistics	Bilingual	Russian; German	TD		58	2 to 10	Adapted	LITMUS Sentence Repetition Test (for Russian: Meir, Armon-Lotem, & Walters, 2015; for German: Hamann, Chilla, Ruigendijk, & Abed Ibrahim, 2013)		Language assessment
2016	Alonzo, C. N., Yeomans-Maldonado, G., Murphy, K. A., & Bevens, B. (2016)	Predicting second grade listening comprehension using prekindergarten measures	Topics in Language Disorders	Monolingual	English	TD		318	5;0	Battery	CELF-4		Language assessment
2016	Klem, M., Hagtvet, B., Hulme, C., & Gustafsson, J. E. (2016)	Screening for Language Delay: Growth Trajectories of Language Ability in Low- and High-Performing Children.	Journal of Speech, Language, and Hearing research	Monolingual	Norwegian	TD		206	4; 5, & 6	Adapted	Sentence Memory subtest of the Norwegian language screening test, Language 6–16 (Språk 6–16; Ottem & Frost, 2005).	21	Clinical marker for LI
2016	Moreno-Torres, I., Madrid-Canovas, S., & Blanco-Montanez, G. (2016)	Sensitive periods and language in cochlear implant users	Journal of Child Language	Monolingual	Spanish	Both	Profound bilateral deafness & early cochlear implant	14	4 to 4;8	Not original	PRO-24 (Moreno-Torres et al., 2013)	24	Language assessment
2016	Oetting, J. B., McDonald, J. L., Seidel, C. M., & Hegarty, M. (2016)	Sentence Recall by Children With SLI Across Two Nonmainstream Dialects of English.	Journal of speech, language, and hearing research	NP	African American English; White English speakers	Both	SLI	106	4 to 6	Original		36	Clinical marker for SLI
2016	Balladares, J., Marshall, C., & Griffiths, Y. (2016)	Socio-economic status affects sentence repetition, but not non-word repetition, in Chilean preschoolers	First Language	Monolingual	Spanish (Chile)	TD		126	3;10 to 6;3	Adapted	Grammar and Phonology Screening (GAPS) test (van der Lely et al., 2007)	11	Language assessment
2016	Gooch, D., Thompson, P., Nash, H. M., Snowling, M. J., & Hulme, C. (2016).	The development of executive function and language skills in the early school years	Journal of Child Psychology and Psychiatry	Monolingual	English	Both	Children at risk for reading or language difficulties	243	4;8 to 6;6	Battery	CELF		Language assessment
2016	Van Dijk, C. N., Van Witteloostuijn, M., Vasi?, N., Avrutin, S., & Blom, E. (2016)	The Influence of Texting Language on Grammar and Executive Functions in Primary School Children.	PloS one	Monolingual	Dutch	TD		55	10 to 13	Battery	CELF-4-NL		Language assessment
2015	Foltz, A., Thiele, K., Kahsnitz, D., & Stenneken, P. (2015)	Children's syntactic-priming magnitude: Lexical factors and participant characteristics	Journal of Child Language	Monolingual	German	Both	SLI	24	4;0 to 5;7	NP	NP	NP	Language assessment
2015	Redmond, S. M., Ash, A. C., & Hogan, T. P. (2015)	Consequences of co-occurring attention-deficit/hyperactivity disorder on children's language impairments.	Language, speech, and hearing services in schools	Monolingual	English (American)	Both	ADHD+Li; SLI	57	7;0 to 9;9	Not original	Redmond (2005)	16	Clinical marker for ADHD & LI
2015	Tambyraja, S. R., Farquharson, K., Logan, J. A. R., & Justice, L. M. (2015)	Decoding skills in children with language impairment: Contributions of phonological processing and classroom experiences	American Journal of Speech-Language Pathology	Monolingual	English	NTD	SLI	118	6;3	Battery	CELF-4		Language assessment
2015	Garraffa, M., Coco, M. I., & Branigan, H. P. (2015)	Effects of immediate and cumulative syntactic experience in language impairment: Evidence from priming of subject relatives in children with SLI	Language Learning and Development	Monolingual	Italian	Both	SLI	38	4 to 6	Original		20	Language assessment
2015	Hämäläinen, J. A., Lohvansuu, K., Ervast, L., & Leppänen, P. H. (2015)	Event-related potentials to tones show differences between children with multiple risk factors for dyslexia and control children before the onset of formal reading instruction	International Journal of Psychophysiology	Monolingual	Finnish	Both	Risk of Dyslexia	37	5 to 6	Battery	NEPSY (Korkman et al., 2008)		Cognitive assessment
2015	Francis, N. M. P., & Thomas, I. (2015)	Memory impairments in children with specific learning disabilities	Journal of the Indian Academy of Applied Psychology	NP	Indian	Both	Learning disabled	80	9 to 15	Battery	Test of Memory for Children (Barnabas et al, 2001)		Cognitive assessment
2015	Annett, R. D., Hile, S., Bedrick, E., Kunin?Batson, A. S., Krull, K. R., Embry, L., ... & Noll, R. B. (2015)	Neuropsychological functioning of children treated for acute lymphoblastic leukemia: Impact of whole brain radiation therapy	Psycho-Oncology	NP	NP	NTD	Oncologycal patients	188	4 to 21	Not original	Sentence Repetition Test (Carmichael, J.A. & MacDonald, J. W., 1984)		Cognitive assessment
2015	Moll, K., Hulme, C., Nag, S., & Snowling, M. J. (2015)	Sentence repetition as a marker of language skills in children with dyslexia	Applied Psycholinguistics	Monolingual	English	Both	Dyslexia	97	6 to 12	Original		20	Clinical marker for Dyslexia
2015	Marshall, C., Mason, K., Rowley, K., Herman, R., Atkinson, J., Woll, B., & Morgan, G. (2015)	Sentence Repetition in Deaf Children with Specific Language Impairment in British Sign Language.	Language Learning & Development	Monolingual	British sign language	NTD	Deaf; Deaf + SLI	22	6 to 13	Original		20	Language assessment
2015	Klem, M., Melby?Lervåg, M., Hagtvet, B., Lyster, S. A. H., Gustafsson, J. E., & Hulme, C. (2015)	Sentence repetition is a measure of children's language skills rather than working memory limitations	Developmental Science	Monolingual	Norwegian	TD		216	4 to 6	Adapted	Sentence Memory subtest of the Norwegian language screening test 'Language 6-16' (Sprak 6-16; Ottem & Frost, 2005)	21	Other
2015	Polišenská, K., Chiat, S., & Roy, P. (2015)	Sentence repetition: what does the task measure?	International Journal of Language & Communication Disorders	Monolingual	English; Czech	TD		100	4;0 to 5;11	Original		32	Other
2015	Vernice, M., & Guasti, M. T. (2015)	The acquisition of SV order in unaccusatives: Manipulating the definiteness of the NP argument	Journal of Child Language	Monolingual	Italian	TD		48	4;0 to 5;11	Original		94	Language assessment
2015	Babayi?it, S. (2015)	The relations between word reading, oral language, and reading comprehension in children who speak English as a first (L1) and second language (L2): A multigroup structural analysis	Reading and Writing: An Interdisciplinary Journal	Monolingual	English	TD		183	9	Battery	CELF-4UK (Semel, Wiig, & Secord, 2006)		Language assessment
2015	Frizelle, P., & Fletcher, P. (2015)	The role of memory in processing relative clauses in children with specific language impairment	American Journal of Speech-Language Pathology	Monolingual	English	Both	SLI	67	4;7 to 7;11	Original		52	Language assessment
2014	Heath, S. M., Bishop, D. V., Bloor, K. E., Boyle, G. L., Fletcher, J., Hogben, J. H., ... & Yeong, S. H (2014)	A spotlight on preschool: The influence of family factors on children’s early literacy skills	PloS one	Monolingual	English	TD		102	4;3 to 6;8	Battery	CELF-4 & CELF-PS-2		Language assessment
2014	Venkatesh, S. K., Siddaiah, A., Padakannaya, P., & Ramachandra, N. B. (2014)	Association of SNPs of DYX1C1 with developmental dyslexia in an Indian population	Psychiatric genetics	NP	NP	Both	DYX1C1 , Developmental dyslexia	466	6;0 to 18;0	Battery	Cognitive Assessment Scale (Das and Nagleri, 1997)		Language assessment
2014	Armon-Lotem, S. (2014)	Between L? and SLI: Inflections and prepositions i n the Hebrew of bilingual children with TLD and monolingual children with SLI	Journal of Child Language	Bilingual	Hebrew; English and Hebrew; Russian	Both	SLI	43	5;0 to 7;0	Original		19, 24 & 30	Language assessment and as Clinical marker for SLI
2014	Chilosi, A. M., Comparini, A., Cristofani, P., Turi, M., Berrettini, S., Forli, F., ... & Cioni, G. (2014)	Cerebral lateralization for language in deaf children with cochlear implantation	Brain and language	Monolingual	Italian	Both	Cochlear implantation	40	4;0 to 14;0	Adapted	Botttari, Cipriani & Chilosi (1998)	NP	Language assessment
2014	Määttä, S., Laakso, M. L., Tolvanen, A., Ahonen, T., & Aro, T. (2014)	Children with differing developmental trajectories of prelinguistic communication skills: Language and working memory at age 5	Journal of Speech, Language, and Hearing Research	Monolingual	Finnish	Both	Infant at risk for language disorder	91	5;3	Battery	NEPSY-II	17	Cognitive assessment
2014	Terry, N. P. (2014)	Dialect variation and phonological knowledge: Phonological representations and metalinguistic awareness among beginning readers who speak nonmainstream American English	Applied Psycholinguistics	Monolingual	English	TD		105	7;2	Battery	Charity et al (2004)	15	Language assessment
2014	Aguilar-Mediavilla, E., Buil-Legaz, L., Perez-Castello, J. A., Rigo-Carratala, E., & Adrover-Roig, D. (2014)	Early preschool processing abilities predict subsequent reading outcomes in bilingual Spanish–Catalan children with Specific Language Impairment (SLI)	Journal of communication disorders	Bilingual	Spanish; Catalan	Both	SLI	34	6;0 to 8;0	Battery	NEPSY		Language assessment
2014	Lewis, D. E., & Wannagot, S. (2014)	Effects of looking behavior on listening and understanding in a simulated classroom.	Journal of educational audiology: official journal of the Educational Audiology Association	Monolingual	English	TD		50	8;0 to 11;0	Adapted	Bamford-Kowal-Bench sentences [BKB]; Bench, Kowal, & Bamford, (1979)	50	Other
2014	Horton, R., & Apel, K. (2014)	Examining the use of spoken dialect indices with African American children in the Southern United States	American Journal of Speech-Language Pathology	Monolingual	English	TD		113	5;11 to 7;11	Not original	Seymour et al (2003)		Language assessment
2014	Taylor, L. J., Maybery, M. T., Grayndler, L., & Whitehouse, A. J. (2014)	Evidence for distinct cognitive profiles in autism spectrum disorders and specific language impairment.	Journal of autism and developmental disorders	Monolingual	English	Both	ASD; SLI	117	5;0 to 12;8	Battery	NEPSY- II		Clinical marker for ASD & SLI
2014	Terzi, A., Marinis, T., Kotsopoulou, A., & Francis, K. (2014)	Grammatical abilities of Greek-speaking children with autism.	Language Acquisition	Monolingual	Greek	Both	ASD	40	5;0 to 8;0	Original		36
2014	Mitri, S. M., & Terry, N. P. (2014)	Phonological awareness skills in young African American English speakers	Reading and Writing: An Interdisciplinary Journal	Monolingual	English	TD		119	7;3	Battery	Charity et al (2004)	15	Language assessment
2014	Erdos, C., Genesee, F., Savage, R., & Haigh, C. (2014)	Predicting risk for oral and written language learning difficulties in students educated in a second language	Applied Psycholinguistics	Other	English (French as L2)	TD		86	5;0 to 6;0	Battery	CELF-4		Clinical marker for LI
2014	Anthony, J. L., Davis, C., Williams, J. M., & Anthony, T. I. (2014)	Preschoolers' oral language abilities: A multilevel examination of dimensionality	Learning and Individual Differences	Monolingual	English	TD		529	4;0	Battery	CELFP-2 SS		Language assessment
2014	Frizelle, P., & Fletcher, P. (2014)	Profiling relative clause constructions in children with specific language impairment	Clinical linguistics & phonetics	Monolingual	English	Both	SLI	84	4;9 to 6;11	Original		69	Clinical marker for SLI
2014	Frizelle, P., & Fletcher, P. (2014)	Relative clause constructions in children with specific language impairment	International Journal of Language & Communication Disorders	Monolingual	English	Both	SLI	84	4;9 to 6;11	Original		69	Clinical marker for SLI
2014	Ebert, K. D. (2014)	Role of auditory non?verbal working memory in sentence repetition for bilingual children with primary language impairment.	International Journal of Language & Communication Disorders	Bilingual	English; Spanish	NTD	LI	47	5;0 to 11;0	Battery	CELF-4E & CELF-4S		Other
2014	Polišenská, K., Chiat, S., Comer, A., & McKenzie, K. (2014)	Semantic effects in sentence recall: The contribution of immediate vs delayed recall in Language assessment.	Journal of communication disorders	Monolingual	English	TD		24	6;0	Original		36	Other
2014	Smolík, F., & Vávr?, P. (2014)	Sentence imitation as a marker of SLI in Czech: Disproportionate impairment of verbs and clitics	Journal of Speech, Language, and Hearing Research	Monolingual	Czech	Both	SLI	57	4;10 to 7;8	Original		26	Clinical marker for SLI
2014	Lüke, C., & Ritterfeld, U. (2014).	The influence of iconic and arbitrary gestures on novel word learning in children with and without SLI	Gesture	Both	German	NTD	SLI	20	3;0 to 5;0	Battery	SETK 3-5		Language assessment
2014	Leclercq, A. L., Quémart, P., Magis, D., & Maillart, C. (2014)	The sentence repetition task: A powerful diagnostic tool for French children with specific language impairment. Research in developmental disabilities	Research in developmental disabilities	Monolingual	French	Both	SLI	68	7;0 to 12;0	Battery	L2MA2	13-15	Clinical marker for SLI
2014	Loukusa, S., Mäkinen, L., Kuusikko?Gauffin, S., Ebeling, H., & Moilanen, I. (2014)	Theory of mind and emotion recognition skills in children with specific language impairment, autism spectrum disorder and typical development: Group differences and connection to knowledge of grammatical morphology, word?finding abilities and verbal working memory	International Journal of Language & Communication Disorders	Monolingual	Finnish	Both	SLI; ASD	57	5;0 to 7;0	Battery	NEPSY-II		Cognitive assessment
2013	Howard, S. (2013)	A Phonetic Investigation of Single Word Versus Connected Speech Production in Children With Persisting Speech Difficulties Relating to Cleft Palate.	The cleft-palate Craniofacial Journal	Monolingual	English	Both	Clef palate	5	9:5 to 11:0	Not original	Sell et al. (1999) & Newton (1999)	22 & 42	Other
2013	Petersen, D. & Gillam, R. (2013)	Accurately predicting future reading difficulty for bilingual Latino children at risk for language impairment	Learning Disabilities, Reserach & Practice	Bilingual	Spanish; English	NTD	Latin kids at risk of language impairment	63	5;5	Original		NP	Language assessment
2013	Lukács, Á., Kas, B & Leonard, L. B. (2013)	Case marking in Hungarian children with specific language impairment	First Language	Monolingual	Hungarian	Both	SLI	92	4;10 to 11;4	Original		40	Clinical marker for SLI
2013	Harper-Hill, K., Copland, D., & Arnott, W. (2013)	Do spoken nonword and sentence repetition tasks discriminate language impairment in children with an ASD?	Research in Autism Spectrum Disorders	Monolingual	English	Both	ASD	35	9 to 16	Battery	CELF-4 (Semel, Wiig & Secord, 2006)		Clinical marker for LI
2013	Windsor, J., Moraru, A., Nelson, C. A., Fox, N. A., & Zeanah, C. H.v (2013)	Effect of foster care on language learning at eight years: Findings from the Bucharest Early Intervention Project.	Journal of Child Language	Monolingual	Romanian	NTD	Institucionalized kids	105	8	Original		32	Language assessment
2013	Poll, G.H.,Miller, C. A., Mainela?Arnold, E., Adams, K. D., Misra, M. & Park, J.S. (2013)	Effects of children's working memory capacity and processing speed on their sentence imitation performance	International Journal of Language & Communication Disorders	Monolingual	English	Both	Language-related learning difficulties	70	6 to 13	Battery	CELF		Language and Cognitive assessment
2013	Boyle, W., Lindell, A. K., & Kidd, E. (2013)	Investigating the role of verbal working memory in young children's sentence comprehension	Language Learning	Monolingual	English	TD		50	4 to 5;10	Battery	CELF PRESCHOOL (Wiig, Secord & Semel, 2004)	13	Cognitive assessment
2013	Everitt, A., Hannaford, P., & Conti-Ramsden, G. (2013)	Markers for persistent specific expressive language delay in 3-4-year-olds.	International Journal of Language and Communication Disorders	Monolingual	English	Both	Language delay	94	3 to 5	Battery	CELF-4 (Semel, Wiig & Secord, 2006)		Clinical marker for Language delay
2013	Hesketh, A., & Conti-Ramsden, G. (2013)	Memory and language in middle childhood in individuals with a history of specific language impairment.	Plos one	Monolingual	English	Both	SLI	272	11	Adapted	Modified version of CELF-Preschool UK (Wiig et al., 2000)		Clinical marker for SLI
2013	Calderoni, S., Muratori, F., Leggero, C., Narzisi, A., Apicella, F., Balottin, U., Carigi, T., Maestro, S., Fabbro, F., & Urgesi, C. (2013)	Neuropsychological functioning in children and adolescents with restrictive-type anorexia nervosa: An in-depth investigation with NEPSY–II	Journal of Clinical and Experimental Neuropsychology	Monolingual	Italian	Both	Anorexia	69	9 to 16	Battery	NEPSY-II (Korkman, Kirk & Kemp, 2012)		Cognitive assessment
2013	Narzisi, A., Muratori, F., Calderoni, S., Fabbro, F., & Urgesi, C. (2013)	Neuropsychological profile in high functioning autism spectrum disorders	Journal of Autism and Developmental Disorders	Monolingual	Italian	Both	ASD	66	5 to 16	Battery	NEPSY-II (Korkman, Kirk & Kemp, 2012)		Cognitive assessment
2013	Walsh, B., & Smith, A. (2013)	Oral Electromyography Activation Patterns for Speech Are Similar in Preschoolers Who Do and Do Not Stutter.	Journal of Speech, Language, and Hearing Research	Monolingual	English	Both	Sttutering	104	3;5 to 5;11	Original		27	Other
2013	Abdalla, F., Aljenaie, K., & Mahfoudhi, A. (2013)	Plural noun inflection in Kuwaiti Arabic-speaking children with and without Specific Language Impairment	Journal of Child Language	Monolingual	Arabic	Both	SLI	24	3;7 to 6;2	Battery	Saahala (2010)		Language assessment
2013	Nash, H. M., Hulme, C., Gooch, D., & Snowling, M. (2013)	Preschool language profiles of children at family risk of dyslexia: Continuities with specific language impairment	Journal of Child Psychology and Psychiatry	Monolingual	English	Both	Family risk for dyslexia	112	3;06 to 4;06	Battery	Sentence Imitation Test (SIT-16) (Seeff-Gabriel et al., 2008)	16	Language assessment
2013	Lidzba, K., Konietzko, A., Schwilling, E., Krägeloh-Mann, I., & Winkler, S. (2013)	Processing of non-canonical word-order: A case-series on lesion-induced reorganized language and age-effects in typical development	Brain and Language	Monolingual	German	Both	Brain damage	53	8 to 25	Original		24	Language assessment
2013	Moreno-Torres, I., Madrid, S., & Moruno, E. (2013)	Prueba repetición de oraciones para niños de 24 a 48 meses (PRO-24). Estudio piloto con niños típicos y niños sordos con implante coclear	Revista de Logopedia, Foniatría y Audiología	Monolingual	Spanish	Both	Deaf	28	2;2 to 3;6	Original		32	Language assessment
2013	Ziethe, A., Eysholdt, U., & Doellinger, M. (2013)	Sentence repetition and digit span: Potential markers of bilingual children with suspected SLI?	Logopedics, Phoniatrics, Vocology	Bilingual	German; others	Both	SLI	73	4;9 to 8;9	Battery	Grimm (2001) & Grimm (1991)	15 & 12	Clinical marker for SLI
2013	Komeili, M., & Marshall, C. R. (2013)	Sentence repetition as a measure of morphosyntax in monolingual and bilingual children.	Clinical Linguistics & Phonetics	Bilingual	English; farsi	TD		36	5;7 to 12;5	Not original	School-Age Sentence Imitation Test-English 32 (SASITE32). Unpublished test.	32	Other
2013	Thordardottir, E.& Brandeker, M. (2013)	The effect of bilingual exposure versus language impairment on nonword repetition and sentence imitation scores	Journal of Communication Disorders	Both	English; French	Both	SLI	140	4;06 to 7;02	Battery	CELF-Preschool		Language assessment and as Clinical marker for SLI
2013	Leonard, L. B., & Dispaldro, M. (2013)	The effects of production demands on grammatical weaknesses in specific language impairment: The case of clitic pronouns in Italian	Journal of Speech, Language, and Hearing Research	Monolingual	Italian	Both	SLI	45	2;9 to 5;8	Battery	Devescovi y Caselli (2007)	27	Language assessment
2013	Archibald, L. (2013)	The language, working memory, and other cognitive demands of verbal tasks	Topics in Language Disorders,	Monolingual	English	TD		374	5 to 9:11	Not original	Redmond (2005)	16	Cognitive assessment
2013	Michalczyk, K., Krajewski, K., Pre?ler, A. L., & Hasselhorn, M. (2013)	The relationships between quantity?number competencies, working memory, and phonological awareness in 5? and 6?year?olds	British Journal of Developmental Psychology	Both	German; other languages	TD		1343	5 to 6	Not original	SR taken from German Working Memory Test (AGTB 5-12; Hasselhorn et al., 2012)		Cognitive assessment
2013	Grunewaldt, K., Løhaugen, C; Austeng, D., Brubakk, A. M., & Skranes, J. (2013)	Working memory training improves cognitive function in VLBW preschoolers.	Pediatrics	Monolingual	Norwegian	NTD	Preterm (very low birth weight)	20	5 to 6	Battery	NEPSY-II (Korkman, Kirk & Kemp, 2012)		Cognitive assessment
2012	Delcenserie, A., Genesee, F., Gauthier, K. (2013)	Language abilities of internationally adopted children from China during the early school years: Evidence for early age effects?	Applied Psycholinguistics	Monolingual	French	Both	Adopted kids	54	6;8 to 8;10	Battery	CELF-4 (Semel, Wiig & Secord, 2006)		Language assessment
2012	Yglesias-Pereira, A., Garcia-Lopez, C., & Narbona, J. (2012)	Dichotic listening in Spanish-speaking children: validation of a set of dichotic lists of Spanish words and syllables.	Revista de neurología	Monolingual	Spanish	Both	Right spastic hemi-paretic cerebral palsy	52	3;5 to 7;5	Not original	Mendilaharsu C, Gaudiano J, Flores de Rodríguez M, Luque S, López de Cayaffa C, Benavídez C, et al. Batería de pruebas para el estudio del lenguaje del niño, de acuerdo con el modelo de Spreen y Benton. In Mendilaharsu C, ed. Estudios neuropsicológicos III. Montevideo: Delta; 1981. p. 137-62		Language assessment
2012	Petruccelli, N., Bavin, E. L., & Bretherton, L. (2012)	Children with specific language impairment and resolved late talkers: working memory profiles at 5 years.	Journal of speech, language, and hearing research	Monolingual	English	NTD	SLI; LT; Resolved LT	102	5	Battery	CELF—Preschool, Second Edition (CELF–P2; Wiig, Secord, & Semel, 2006)		Language assessment
2012	Caselli, M. C., Rinaldi, P., Varuzza, C., Giuliani, A., & Burdo, S. (2012)	Cochlear implant in the second year of life: Lexical and grammatical outcomes	Journal of Speech, Language, and Hearing Research	Monolingual	Italian	Both	Deaf & other control group	50	3 to 5	Not original	SRT (Devescovi & Caselli, 2001, 2007)	29	Language assessment
2012	Kenworthy, L., Wallace, G. L., Powell, K., Anselmo, C., Martin, A., & Black, D. O. (2012)	Early language milestones predict later language, but not autism symptoms in higher functioning children with autism spectrum disorders	Research in Autism Spectrum Disorders	Monolingual	English	NTD	ASD	76	9	Adapted	Wide Range Assessment of Memory and Learning (WRAML) (Sheslow & Adams, 1990) & WRAML II (Sheslow & Adams, 2001) & NEPSY.	NP	Clinical marker for ASD
2012	Puranik, C. S., & AlOtaiba, S. (2012)	Examining the contribution of handwriting and spelling to written expression in kindergarten children	Reading and Writing: An Interdisciplinary Journal	Monolingual	English	TD		242	5;0 to 7;8	Battery	Sentence Imitation subtest of the TOLD–P:3		Language assessment
2012	Peter, B. (2012)	Oral and hand movement speeds are associated with expressive language ability in children with speech sound disorder	Journal of Psycholinguistic Research	Monolingual	English	Both	Speech Sound Disorder (SSD)	22	4;6 to 7;0	Battery	CELF-P		Language assessment
2012	Riches, N. G. (2012)	Sentence repetition in children with specific language impairment: an investigation of underlying mechanisms.	International Journal of Language & Communication Disorders	Monolingual	English	Both	SLI	63	4;0 to 7;3	Original		180	Language and Cognitive assessment
2012	Leonard, L. B., Lukács, Á., & Kas, B. (2012)	Tense and aspect in childhood language impairment: Contributions from Hungarian	Applied Psycholinguistics	Monolingual	Hungarian	Both	LI	63	3;3 to 7;3	Not original	The Hungarian Sentence Repetition Test (Kas and Lukacs, unpublished)		Language assessment
2012	Narbona, J., Yglesias-Pereira, A., & García-López, C. (2012)	Test de escucha dicótica para niños hispanohablantes: validación de unas nuevas series de pares de palabras y de sílabas en castellano	Revista de Neurología [edición electrónica]	Monolingual	Spanish (Hispanic)	Both	Cerebral palsy	52	4 to 16	Not original	Mendilaharsu C, Gaudiano J, Flores de Rodríguez M, Luque S, López de Cayaffa C, Benavídez C, et al. Batería de pruebas para el estudio del lenguaje del niño, de acuerdo con el modelo de Spreen y Benton. In Mendilaharsu C, ed. Estudios neuropsicológicos III. Montevideo: Delta; 1981. p. 137-62.		Language assessment
2012	Christensen, R. V., & Hansson, K. (2012)	The use and productivity of past tense morphology in specific language impairment: an examination of Danish.	Journal of speech, language, and hearing research	Monolingual	Danish	Both	SLI	33	5 to 7	Original		18	Language assessment
2011	Nevo, E. & Breznitz, Z. (2011)	Assessment of working memory components at 6 years of age as predictors of reading achievements a year later	Journal of Experimental Child Psychology	Monolingual	Hebrew	TD		97	5;5 to 6;11	Battery	Automated Working Memory Assessment (AWNA; Alloway, 2007; adapted to Hebrew)	10	Cognitive assessment
2011	Pérez-Leroux, A. T., Cuza, A. & Thomas, D. (2011)	Clitic placement in Spanish–English bilingual children	Bilingualism: Language and Cognition	Bilingual	Spanish; English	TD		23	3 to 8	Adapted	SRT from Eisenchlas' (2003)	14	Other
2011	Nag, S. & Snowling, M.J. (2011)	Cognitive profiles of poor readers of Kannada	Reading and Writing: An Interdisciplinary Journal	Bilingual	Kannada; English (L2)	Both	Poor readers	103	8 to 10	Original		10	Language assessment
2011	Hooper, S. R., Costa, L. J., McBee, M., Anderson, K. L., Yerby, D. C., Knuth, S. B., & Childress, A. (2011)	Concurrent and longitudinal neuropsychological contributors to written language expression in first and second grade students	Reading and Writing	Monolingual	English	TD		205	6 to 7;3	Not original	CTOPP Nonword Repetition subtest		Cognitive assessment
2011	Pecini, C., Biagi, L., Brizzolara, D., Cipriani, P., Di Lieto, M.C., Guzzetta, A., Tosetti, M. & Chilosi, A. (2011)	How many functional brains in developmental dyslexia? When the history of language delay makes the difference	Cognitive and Behavioral Neurology	Monolingual	Italian	Both	Developmental Dyslexia	13	12 to 50	Not original	Chilosi et al. (1995) SRTest	13	Language assessment
2011	Geers, A. E .& Sedey, A. L. (2011)	Language and verbal reasoning skills in adolescents with 10 or more years of cochlear implant experience.	Ear & Hearing	Monolingual	English	NTD	Hearing impairment & cochlear implants	112	15;0 to 18;6	Not original	McGarr' (1983)	12	Language assessment
2011	Spanoudis, G. C. & Natsopoulos, D. (2011)	Memory functioning and mental verbs acquisition in children with specific language impairment	Research in Developmental Disabilities	Monolingual	Greek; Cypriot	Both	SLI	100	8 to 12	Adapted	CELF-R	12	Language assessment
2011	Mattis, S., Papolos, D., Luck, D., Cockerham, M. & Thode, H.C. (2011)	Neuropsychological factors differentiating treated children with pediatric bipolar disorder from those with attention-deficit/hyperactivity disorder	Journal of Clinical and Experimental Neuropsychology	Monolingual	American English	Both	ADAH & ADAH and Pediatric Bipolar Disorder (PBD)	53	7 to 15	Not original	Spreen-Benton SRT (Spreen & Strauss, 1998)		Cognitive assessment
2011	Elbeheri, G., Everatt, J., Mahfoudhi, A., Al-Diyar, M. A. & Taibah, N. (2011)	Orthographic processing and reading comprehension among Arabic speaking mainstream and LD children	Dyslexia: An International Journal of Research and Practice	Monolingual	Arabic	Both	LD	387	7 to 10	Original		18	Cognitive assessment
2011	Redmond, S. M., Thompson, H.L. & Goldstein, S. (2011)	Psycholinguistic profiling differentiates specific language impairment from typical development and from attention-deficit/hyperactivity disorder.	Journal of Speech, Language & Hearing Research	Monolingual	American English	Both	SLI & ADHA	60	7 to 8	Not original	Redmond (2005)	16	Language assessment
2011	Fattal, I., Friedmann, N. & Fattal-Valevski, A. (2011)	The crucial role of thiamine in the development of syntax and lexical retrieval: a study of infantile thiamine deficiency.	Brain : a journal of neurology	Monolingual	Hebrew	Both	Infantile Thiamine Deficiency	59	5 to 7	Original		70	Language assessment
2011	Klintö, K., Salameh, E.K., Svensson, H. & Lohmander, A. (2011)	The impact of speech material on speech judgement in children with and without cleft palate.	International Journal of Language & Communication Disorders	Monolingual	Swedish	Both	Cleft palate	40	5	Not original	SVANTE Test (Lohmander, 2005)		Language assessment
2011	Nittrouer, S., Shune, S .& Lowenstein, J. H. (2011)	What is the deficit in phonological processing deficits: auditory sensitivity, masking, or category formation?	Journal of experimental child psychology	Monolingual	American English	Both	Phonological Proccessing Deficit (PPD)	28	8 & adults	Battery	CELF-4		Language assessment
2011	Kronenberger, W. G., Pisoni, D. B., Henning, S. C., Colson, B. G., Hazzard, L. M. & Smith, A. (2011)	Working Memory Training for Children With Cochlear Implants: A Pilot Study.	Journal of Speech, Language & Hearing Research	Monolingual	American English	NTD	Hearing impairment & cochlear implants	9	7 to 15	Battery	Wide Range Assessment of Memory and Learning (WEML2; Sheslow & Adam, 2003)		Language assessment
2011	Nash, H., Leavett, R., & Childs, H. (2011).	Evaluating the GAPS test as a screener for language impairment in young children	International Journal of Language & Communication Disorders	Monolingual	English	TD		106	3 to 6	Not original	Grammar and Phonology Screening (GAPS) Test (van der Lely et al. 2007) & The Sentence Imitation Test (SIT) in Early Repetition Battery (ERB) (Seeff-Gabriel et al. 2008)	11 & 27	Clinical marker for LI
2011	Hirata?Edds, T. (2011)	Influence of second language Cherokee immersion on children's development of past tense in their first language, English	Language Learning	Monolingual	Cherokee (L2) & English (l1)	TD		23	4;5 to 6;1	Original		31	Language assessment
2011	Nelson, K. E., Welsh, J. A., Trup, E. M. V., & Greenberg, M. T. (2011)	Language delays of impoverished preschool children in relation to early academic and emotion recognition skills	First Language	Monolingual	English	TD		336	4	Battery	Sentence Imitation subtest of the TOLD (Newcomer & Hammill, 1997)		Clinical marker for Language delay
2011	Lewis, B. A., Avrich, A. A., Freebairn, L. A., Hansen, A. J., Sucheston, L. E., Kuo, I., ... & Stein, C. M. (2011).	Literacy outcomes of children with early childhood speech sound disorders: Impact of endophenotypes	Journal of Speech, Language, and Hearing Research	Monolingual	English	NTD	Speech Sound Disorder (SSD)	152	4 to 6	Battery	Sentence Imitation subtest of the TOLD–P:3		Cognitive assessment
2011	Anthony, J. L., Aghara, R. G., Solari, E. J., Dunkelberger, M. J., Williams, J. M., & Liang, L. (2011)	Quantifying phonological representation abilities in Spanish-speaking preschool children	Applied Psycholinguistics	Bilingual	English; Spanish	TD		129	4	Not original	Houston Sentence Imitation Test of Articulation—Spanish Edition (HSITA-S) (Aghara, Anthony, & Dunkelberger, 2008)	15	Language assessment
2011	Gou, Z., Choudhury, N., & Benasich, A. A. (2011)	Resting frontal gamma power at 16, 24 and 36 months predicts individual differences in language and cognition at 4 and 5 years	Behavioural Brain Research	Monolingual	English	NTD	Children at risk of language desorders	95	5	Battery	Sentence Imitation subtest of the TOLD–P:3		Language assessment
2011	Thordardottir, E., Kehayia, E., Mazer, B., Lessard, N., Majnemer, A., Sutton, A., ... & Chilingaryan, G. (2011)	Sensitivity and specificity of French language and processing measures for the identification of primary language impairment at age 5	Journal of Speech, Language, and Hearing Research	Monolingual	French	Both	LI	92	4 to 5	Adapted	Sentence Imitation in Context subtest of the Clinical Evaluation of Language Fundamentals—Preschool (Wiig, Secord, & Semel, 1992)	NP	Language assessment
2011	Lewis, B. A., Avrich, M. A. A., Freebairn, M. L. A., Taylor, H. G., Iyengar, S. K., & Stein, C. M. (2011)	Subtyping children with speech sound disorders by endophenotypes	Topics in Language Disorders	Monolingual	English	Both	Speech Sound Disorder (SSD)	237	4 to 7	Battery	Sentence Imitation subtest of the TOLD–P:3		Cognitive assessment
2011	Anthony, J. L., Aghara, R. G., Dunkelberger, M. J., Anthony, T. I., Williams, J. M., & Zhang, Z. (2011)	What factors place children with speech sound disorders at risk for reading problems?	American Journal of Speech-Language Pathology	Monolingual	English	Both	Speech Sound Disorder (SSD)	204	3;5 to 5;6	Not original	Houston Sentence Imitation Test of Articulation—Spanish Edition (HSITA-S) (Aghara, Anthony, & Dunkelberger, 2008)	15	Language assessment
2010	Kemény, F., & Lukács, Á. (2010)	Impaired procedural learning in language impairment: Results from probabilistic categorization	Journal of Clinical and Experimental Neuropsychology	Monolingual	Hungarian	Both	LI	32	11 & adults	Not original	The Hungarian Sentence Repetition Test (Kas and Lukacs, unpublished)		Language assessment
2010	Martínez, M. C. Q., Henao, M. A., Muñoz, S. L., & Echeverry, A. H. R. (2010)	Lenguaje oral en un grupo de niños con trastornos de aprendizaje y un grupo control	Apuntes de Psicología	Monolingual	Spanish (Colombia)	Both	LD	16	7 to 9	Battery	Evaluacion Neuropiscológica Infantil (ENI) (Matute et al., 2007)		Language assessment
2010	Marini, A., Martelli, S., Gagliardi, C., Fabbro, F., & Borgatti, R. (2010)	Narrative language in Williams syndrome and its neuropsychological correlates	Journal of Neurolinguistics	Monolingual	Italian	Both	WS	38	6 to 25	Not original	Sentence Repetition Test (Vender, Borgia, Cumer Bruno, Freo, & Zardini, 1981)		Language and Cognitive assessment
2010	Tavano, A., Gagliardi, C., Martelli, S., & Borgatti, R. (2010)	Neurological soft signs feature a double dissociation within the language system in Williams syndrome	Neuropsychologia	Monolingual	Italian	Both	WS	52	3;0 to 29;11	Not original	Sentence Repetition Test (Vender, Borgia, Cumer Bruno, Freo, & Zardini, 1981)		Cognitive assessment
2010	Geurts, H., & Embrechts, M. (2010)	Pragmatics in pre-schoolers with language impairments	International Journal of Language & Communication Disorders	Monolingual	Dutch	Both	LI	56	5	Not original	The Sentence Repetition Task (SRT of the Leidsche Diagnostische Test; Schroots and Van de Veer, 1976)	12	Language assessment
2010	Riches, N. G., Loucas, T., Baird, G., Charman, T., & Simonoff, E. (2010)	Sentence repetition in adolescents with specific language impairments and autism: an investigation of complex syntax.	International Journal of Language & Communication Disorders	Monolingual	English	Both	SLI + ASD; LI	47	14 to 15	Original		24	Language assessment
2010	Ho, A. K., & Wilmut, K. (2010)	Speech and oro-motor function in children with developmental coordination disorder: a pilot study.	Human movement science	Monolingual	English	Both	Developmental Coordination Disorder	10	9 to 13	Original		NP	Language assessment
2010	Dockrell, J. E., Stuart, M., & King, D. (2010)	Supporting early oral language skills for English language learners in inner city preschool provision	British Journal of Educational Psychology	Other	English (L2)	TD		142	4	Not original	Sentence Repetition Test in The Grammar and Phonology Screening Test (GAPS Test; Gardner et al., 2006)		Other
2010	Coady, J., Evans, J. L., & Kluender, K. R. (2010)	The Role of Phonotactic Frequency in Sentence Repetition by Children With Specific Language Impairment.	Journal of Speech, Language & Hearing Research	Monolingual	English	Both	SLI	36	7:3 to 10;6	Adapted	Hearing in Noise Test (HINT; Nilsson, Soli, & Sullivan, 1994)	40	Language assessment
2010	Lukács, A. G., Leonard, L. B., & Kas, B. (2010)	Use of noun morphology by children with language impairment: The case of Hungarian	International Journal of Language & Communication Disorders	Monolingual	Hungarian	Both	LI	60	4;10 to 9;10	Not original	The Hungarian Sentence Repetition Test (Kas and Lukacs, unpublished)	40	Language assessment
2010	Anthony, J.L., Williams, J. M., Aghara, R. G., Dunkelberger, M., Novak, B., & Mukherjee, A.D. (2010)	Assessment of individual differences in phonological representation	Reading and Writing: An Interdisciplinary Journal	Monolingual	English	TD		175	3 to 5	Original	Houston Sentence Imitation Test of Articulation	15	Language assessment
2010	Terry, J. M., Jackson, S. C., Evangelou, E., & Smith, R. L. (2010)	Expressive and receptive language effects of African American English on a sentence imitation task	Topics in Language Disorders	Monolingual	African American English	TD		48	7	Battery	CELF		Language assessment
2010	Wolter, J. A. & Apel, K. (2010).	Initial acquisition of mental graphemic representations in children with language impairment	Journal of Speech, Language, and Hearing Research	Monolingual	English	Both	LI	52	5;07 to 6:04	Battery	Test of Language Development_Primary (TOLD-P)		Language assessment
2010	Seeff-Gabriel, B., Chiat, S., & Dodd, B. (2010)	Sentence imitation as a tool in identifying expressive morphosyntactic difficulties in children with severe speech difficulties	International Journal of Language & Communication Disorders	Monolingual	English	Both	SLI; severe speech dificulties	72	4 to 6	Original	Sentence Imitation Test (SIT-62)	62	Clinical marker for SLI & Speech Sound Disorder
2010	Thordardottir, E., Keheyia, E., Lessard, N., Sutton, A., &Trudeau, N. (2010)	Typical performance on tests of language knowledge and language processing of French-speaking 5-year-olds	Canadian Journal of Speech-Language Pathology and Audiology	Monolingual	Quebec French	TD		78	4;06 to 5;06	Battery	CELF (adapted to French; Royle &Thordardottir, 2003)		Language assessment
